# Supplementary material for: Glycyrrhizic Acid and Compound Probiotics Supplementation Alters the Intestinal Transcriptome and Microbiome of Weaned Piglets Exposed to Deoxynivalenol
Source: Toxins (Basel). 2022 Dec 4;14(12):856. doi: 10.3390/toxins14120856 (PMC9783239; doi:10.3390/toxins14120856)
Supplement: Supplementary file 1 [file toxins-14-00856-s001.zip]

Archive with 1 entries (1 files):
- toxins-2038624-supplementary.pdf
